# Supplementary material for: X-ray computed microtomography of Megachirella wachtleri
Source: Sci Data. 2018 Nov 6;5:180244. doi: 10.1038/sdata.2018.244 (PMC6219415; doi:10.1038/sdata.2018.244)
Supplement: Supplementary file 1 [file sdata2018244-isa1.zip]

Archive with 3 entries (3 files):
- i_Investigation.txt
- s_Simoes363A_study.txt
- a_Simoes363A_assay.txt
