# Supplementary material for: X-ray computed microtomography of Megachirella wachtleri
Source: Sci Data. 2018 Nov 6;5:180244. doi: 10.1038/sdata.2018.244 (PMC6219415; doi:10.1038/sdata.2018.244)
Supplement: Supplementary file 1 [file sdata2018244-isa1.zip › i_Investigation.txt]

# Investigation File generated for Scientific Data with Investigation File Authoring Tool version 0.1.0 on 26/09/2018 - This metadata file is CC0
ONTOLOGY SOURCE REFERENCE
Term Source Name	NCBITaxon	UBERON	GAZ	ERO	ENVO	MMO	EFO
Term Source File	http://data.bioontology.org/ontologies/NCBITAXON	http://data.bioontology.org/ontologies/UBERON	http://data.bioontology.org/ontologies/GAZ	http://data.bioontology.org/ontologies/ERO	http://data.bioontology.org/ontologies/ENVO	http://data.bioontology.org/ontologies/MMO	http://data.bioontology.org/ontologies/EFO
Term Source Version	2016AB	releases/2014-06-15	$Revision: 1.512 $	2013-08-02		2.27	2.99
Term Source Description	National Center for Biotechnology Information (NCBI) Organismal Classification	Uber Anatomy Ontology	Gazetteer	Eagle-I Research Resource Ontology	Environment Ontology	Measurement Method Ontology	Experimental Factor Ontology
INVESTIGATION
Investigation Identifier
Investigation Title
Investigation Description
Investigation Submission Date
Investigation Public Release Date
INVESTIGATION PUBLICATIONS
Investigation PubMed ID
Investigation Publication DOI
Investigation Publication Author List
Investigation Publication Title
Investigation Publication Status
Investigation Publication Status Term Accession Number
Investigation Publication Status Term Source REF
INVESTIGATION CONTACTS
Investigation Person Last Name
Investigation Person Mid Initials
Investigation Person First Name
Investigation Person Address
Investigation Person Phone
Investigation Person Fax
Investigation Person Email
Investigation Person Affiliation
Investigation Person Roles
Investigation Person Roles Term Accession Number
Investigation Person Roles Term Source REF
STUDY
Study Identifier	10.1038/sdata.2018.244
Study Title	X-ray computed microtomography of Megachirella wachtleri
Study Submission Date	11/07/2018
Study Public Release Date	06/11/2018
Study Description	http://www.nature.com/articles/sdata2018244#abstract
Study File Name	s_Simoes363A_study.txt
Comment[Subject Keywords]	//;//;///;//
Comment[Manuscript Licence]	CC BY-4.0
Comment[Experimental Metadata Licence]	CC0
Comment[Supplementary Information File Name]	
Comment[Supplementary Information File Type]	x-zip-compressed
Comment[Supplementary Information File URL]	http://www.nature.com/articles/sdata2018244#supplementary-information
Comment[Data Repository]	figshare
Comment[Data Record Accession]	doi:10.6084/m9.figshare.c.4157321
Comment[Data Record URI]	https://doi.org/10.6084/m9.figshare.c.4157321
STUDY DESIGN DESCRIPTORS
Study Design Type	morphology-based phylogenetic analysis objective
Study Design Type Term Accession Number	ERO:0100276
Study Design Type Term Source REF	ERO
STUDY PUBLICATIONS
Study PubMed ID	""
Study Publication DOI	10.1038/s41586-018-0093-3
Study Publication Author List	""
Study Publication Title	""
Study Publication Status	published
Study Publication Status Term Accession Number	
Study Publication Status Term Source REF	
STUDY FACTORS
Study Factor Name
Study Factor Type
Study Factor Type Term Accession Number
Study Factor Type Term Source REF
STUDY ASSAYS
Study Assay Measurement Type	fossil
Study Assay Measurement Type Term Accession Number	ENVO:00002164
Study Assay Measurement Type Term Source REF	ENVO
Study Assay Technology Type	micro-computed tomography
Study Assay Technology Type Term Accession Number	MMO:0000570
Study Assay Technology Type Term Source REF	MMO
Study Assay Technology Platform	instrument; manufacturer
Study Assay File Name	a_Simoes363A_assay.txt
STUDY PROTOCOLS
Study Protocol Name	sample collection	Microfocus X-ray computed tomography	Segmentation procedure
Study Protocol Type	specimen collection process	imaging technique	image processing operation
Study Protocol Type Term Accession Number	OBI:0000659	ERO:0001312	ERO:0100306
Study Protocol Type Term Source REF	EFO	ERO	ERO
Study Protocol Description			
Study Protocol URI	""	""	""
Study Protocol Version			
Study Protocol Parameters Name	""	instrument; manufacturer	""
Study Protocol Parameters Name Term Accession Number	""	""	""
Study Protocol Parameters Name Term Source REF	""	""	""
Study Protocol Components Name	""	""	""
Study Protocol Components Type	""	""	""
Study Protocol Components Type Term Accession Number	""	""	""
Study Protocol Components Type Term Source REF	""	""	""
STUDY CONTACTS
Study Person Last Name	Simões	Caldwell	Tałanda	Bernardi	Palci	Vernygora	Bernardini	Mancini	Nydam
Study Person First Name	Tiago R.	Michael W.	Mateusz	Massimo	Alessandro	Oksana	Federico	Lucia	Randall L.
Study Person Mid Initials									
Study Person Email	tsimoes@ualberta.ca	""	""	""	""	""	""	""	""
Study Person Phone									
Study Person Fax									
Study Person Address									
Study Person Affiliation	Department of Biological Sciences, University of Alberta, Edmonton, Alberta T6G 2E9, Canada	Department of Biological Sciences, University of Alberta, Edmonton, Alberta T6G 2E9, Canada	Department of Palaeobiology and Evolution, Faculty of Biology, University of Warsaw, Żwirki we Wigury 101, 02-089 Warsaw, Poland	MUSE - Museo delle Scienze di Trento, Corso del Lavoro e della Scienza 3, Trento, 38123 Italy	College of Science and Engineering, Flinders University, Adelaide, South Australia 5042, Australia	Department of Biological Sciences, University of Alberta, Edmonton, Alberta T6G 2E9, Canada	Museo Storico della Fisica e Centro di Studi e Ricerche “Enrico Fermi”, Piazza del Viminale 1, 00184 Roma, Italy	Elettra - Sincrotrone Trieste S.C.p.A., SS 14, Km 163.5, Area Science Park, Basovizza, 34149 Trieste, Italy	Department of Anatomy, Arizona College of Osteopathic Medicine, Midwestern University, 19555N. 59th Dr., Glendale, AZ 85383, USA
Study Person Roles									
Study Person Roles Term Accession Number									
Study Person Roles Term Source REF									
Comment[Study Person ORCID]	0000-0003-4716-649X								
Comment[Funder]									
Comment[FundRef ID]									
Comment[Funder Term Source REF]									
Comment[Grant Identifier]									
