# Supplementary material for: X-ray computed microtomography of Megachirella wachtleri
Source: Sci Data. 2018 Nov 6;5:180244. doi: 10.1038/sdata.2018.244 (PMC6219415; doi:10.1038/sdata.2018.244)
Supplement: Supplementary file 1 [file sdata2018244-isa1.zip › s_Simoes363A_study.txt]

Source Name	Characteristics[organism]	Term Source REF	Term Accession Number	Characteristics[organism part]	Term Source REF	Term Accession Number	Characteristics[geographical location]	Term Source REF	Term Accession Number	Protocol REF	Sample Name
Megachirella wachtleri preserved on a large rock slab at Museo Archeologico dell Alto Adige Bolzano Italy	Megachirella wachtleri	NCBITaxon		skeleton	UBERON	UBERON:0004288	Italy	GAZ	GAZ:00002650	sample collection	Holotype of Megachirella wachtleri
