# Supplementary material for: X-ray computed microtomography of Megachirella wachtleri
Source: Sci Data. 2018 Nov 6;5:180244. doi: 10.1038/sdata.2018.244 (PMC6219415; doi:10.1038/sdata.2018.244)
Supplement: Supplementary file 1 [file sdata2018244-isa1.zip › a_Simoes363A_assay.txt]

Sample Name	Protocol REF	Parameter Value[instrument]	Parameter Value[manufacturer]	Assay Name	Raw Data File	Comment[Data Repository]	Comment[Data Record Accession]	Comment[Data Record URI]	Protocol REF	Derived Data File	Comment[Data Repository]	Comment[Data Record Accession]	Comment[Data Record URI]
Holotype of Megachirella wachtleri	Microfocus X-ray computed tomography	L8121-03	Hamamatsu	Megachirella_Skull	Mega_Head.rar	figshare	doi:10.6084/m9.figshare.c.4157321	https://doi.org/10.6084/m9.figshare.c.4157321	Segmentation procedure	Mega_Skull.stl	figshare	doi:10.6084/m9.figshare.c.4157321	https://doi.org/10.6084/m9.figshare.c.4157321
Holotype of Megachirella wachtleri	Microfocus X-ray computed tomography	L8121-03	Hamamatsu	Megachirella_WholeSkeleton	Mega_WholeSkeleton.rar	figshare	doi:10.6084/m9.figshare.c.4157321	https://doi.org/10.6084/m9.figshare.c.4157321	Segmentation procedure	Mega_WholeSkeleton.stl	figshare	doi:10.6084/m9.figshare.c.4157321	https://doi.org/10.6084/m9.figshare.c.4157321
